# Supplementary material for: Preference for Male Traits Differ in Two Female Morphs of the Tree Lizard, Urosaurus ornatus
Source: PLoS One. 2014 Jul 17;9(7):e101515. doi: 10.1371/journal.pone.0101515 (PMC4102484; doi:10.1371/journal.pone.0101515)
Supplement: Raw Data S1 — Female preference experiment, male morphology, and Figure S2 databases. (XLSX) [file pone.0101515.s003.xlsx]

## Sheet: female_pref_visual
trial_num	fem_morph	male_num	f_num	fem_trial_num	pref_male	status	male_dyad	male_morph	visit_freq	male_body_condition	ventral_patch_size	ventral_colscore
1	Orange	10	1	1	left	1	BO	Blue	2	0.19	225.2	-0.346001
1	Orange	18	1	1	right	0	BO	Orange	1	0.04	193.6	-0.996015
3	Orange	9	6	1	left	1	BO	Blue	4	0.84	187.9	1.28931
3	Orange	18	6	1	right	0	BO	Orange	3	0.04	193.6	-0.996015
6	Orange	12	11	1	left	0	BO	Blue	3	-0.15	186.4	-1.35885
6	Orange	1	11	1	right	1	BO	Orange	11	0.06	216	1.21384
10	Orange	7	18	1	right	0	BO	Blue	6	-0.18	178.1	0.297611
10	Orange	27	18	1	left	1	BO	Orange	7	0.02	149.9	-0.485642
12	Orange	16	3	2	right	0	BO	Blue	5	0.1	171.3	-0.847362
12	Orange	26	3	2	left	1	BO	Orange	8	-0.04	160.9	1.97466
14	Orange	13	8	2	right	1	BO	Blue	11	-0.38	224.7	1.1274
14	Orange	22	8	2	left	0	BO	Orange	2	-1.29	163.9	2.29589
15	Orange	10	9	2	right	0	BO	Blue	4	0.19	225.2	-0.346001
15	Orange	2	9	2	left	1	BO	Orange	9	-0.09	205.1	1.45912
16	Orange	9	11	2	right	0	BO	Blue	1	0.84	187.9	1.28931
16	Orange	18	11	2	left	1	BO	Orange	7	0.04	193.6	-0.996015
17	Orange	21	12	2	right	0	BO	Blue	0	0.11	254.6	-0.81981
17	Orange	5	12	2	left	1	BO	Orange	5	0.16	200.1	0.769339
18	Orange	12	13	2	left	0	BO	Blue	3	-0.15	186.4	-1.35885
18	Orange	15	13	2	right	1	BO	Orange	7	-0.14	180.8	-1.77729
2	Orange	29	3	1	left	1	YB	Blue	5	0.2	192.3	-0.479564
2	Orange	30	3	1	right	0	YB	Yellow	1	-0.35	178.3	-0.715988
9	Orange	24	14	1	left	0	YB	Blue	4	-0.34	164.6	0.875831
9	Orange	23	14	1	right	1	YB	Yellow	5	0.64	212.4	-2.1185
13	Orange	29	6	2	left	0	YB	Blue	2	0.2	192.3	-0.479564
13	Orange	28	6	2	right	1	YB	Yellow	5	-0.08	181	1.45554
20	Orange	9	18	2	right	1	YB	Blue	9	0.84	187.9	1.28931
20	Orange	30	18	2	left	0	YB	Yellow	1	-0.35	178.3	-0.715988
4	Orange	5	8	1	right	1	YO	Orange	5	0.16	200.1	0.769339
4	Orange	30	8	1	left	0	YO	Yellow	3	-0.35	178.3	-0.715988
5	Orange	22	9	1	right	0	YO	Orange	4	-1.29	163.9	2.29589
5	Orange	4	9	1	left	1	YO	Yellow	6	-0.3	171.8	1.39335
7	Orange	8	12	1	right	0	YO	Orange	4	-0.1	211.3	1.97552
7	Orange	3	12	1	left	1	YO	Yellow	9	-0.59	176	0.807876
8	Orange	11	13	1	left	1	YO	Orange	5	0.05	218.7	2.04731
8	Orange	19	13	1	right	0	YO	Yellow	4	0.16	157.7	0.538462
11	Orange	17	1	2	right	0	YO	Orange	0	0.1	188.5	0.57268
11	Orange	19	1	2	left	1	YO	Yellow	3	0.16	157.7	0.538462
19	Orange	20	14	2	left	0	YO	Orange	3	-0.18	176	-0.482176
19	Orange	23	14	2	right	1	YO	Yellow	8	0.64	212.4	-2.1185
1	Yellow	13	2	1	right	0	BO	Blue	2	-0.38	224.7	1.1274
1	Yellow	1	2	1	left	1	BO	Orange	2	0.06	216	1.21384
2	Yellow	12	4	1	left	0	BO	Blue	4	-0.15	186.4	-1.35885
2	Yellow	15	4	1	right	1	BO	Orange	7	-0.14	180.8	-1.77729
4	Yellow	13	7	1	right	0	BO	Blue	4	-0.38	224.7	1.1274
4	Yellow	27	7	1	left	1	BO	Orange	9	0.02	149.9	-0.485642
5	Yellow	16	10	1	right	1	BO	Blue	6	0.1	171.3	-0.847362
5	Yellow	25	10	1	left	0	BO	Orange	3	0.09	206.6	-0.685343
6	Yellow	21	15	1	left	0	BO	Blue	1	0.11	254.6	-0.81981
6	Yellow	7	15	1	right	1	BO	Orange	8	-0.18	178.1	0.297611
3	Yellow	9	5	1	left	0	YB	Blue	6	0.84	187.9	1.28931
3	Yellow	3	5	1	right	1	YB	Yellow	7	-0.59	176	0.807876
7	Yellow	9	16	1	left	0	YB	Blue	5	0.84	187.9	1.28931
7	Yellow	28	16	1	right	1	YB	Yellow	7	-0.08	181	1.45554
8	Yellow	26	17	1	right	0	YB	Blue	0	-0.04	160.9	1.97466
8	Yellow	20	17	1	left	1	YB	Yellow	7	-0.18	176	-0.482176
12	Yellow	10	5	2	right	0	YB	Blue	5	0.19	225.2	-0.346001
12	Yellow	23	5	2	left	1	YB	Yellow	5	0.64	212.4	-2.1185
15	Yellow	11	15	2	right	1	YB	Blue	3	0.05	218.7	2.04731
15	Yellow	17	15	2	left	0	YB	Yellow	0	0.1	188.5	0.57268
16	Yellow	16	16	2	right	0	YB	Blue	0	0.1	171.3	-0.847362
16	Yellow	4	16	2	left	1	YB	Yellow	1	-0.3	171.8	1.39335
9	Yellow	2	19	1	right	0	YO	Orange	2	-0.09	205.1	1.45912
9	Yellow	8	19	1	left	1	YO	Yellow	9	-0.1	211.3	1.97552
10	Yellow	15	2	2	left	0	YO	Orange	0	-0.14	180.8	-1.77729
10	Yellow	24	2	2	right	1	YO	Yellow	4	-0.34	164.6	0.875831
11	Yellow	14	4	2	left	0	YO	Orange	1	0.06	191	-2.14941
11	Yellow	4	4	2	right	1	YO	Yellow	1	-0.3	171.8	1.39335
13	Yellow	30	7	2	right	0	YO	Orange	0	-0.35	178.3	-0.715988
13	Yellow	3	7	2	left	1	YO	Yellow	5	-0.59	176	0.807876
14	Yellow	5	10	2	right	0	YO	Orange	2	0.16	200.1	0.769339
14	Yellow	20	10	2	left	1	YO	Yellow	4	-0.18	176	-0.482176
17	Yellow	18	17	2	left	1	YO	Orange	6	0.04	193.6	-0.996015
17	Yellow	28	17	2	right	0	YO	Yellow	4	-0.08	181	1.45554
18	Yellow	19	19	2	right	0	YO	Orange	4	0.16	157.7	0.538462
18	Yellow	17	19	2	left	1	YO	Yellow	6	0.1	188.5	0.57268

## Sheet: female_pref_chemical
trial_num	fem_morph	fem_num	male_dyad	fem_trial_num	status	pref_male	visit_freq	male_morph
1	orange	13	BO	1	0	left	0	Blue
4	orange	18	BO	1	0	left	1	Blue
5	orange	9	BO	1	1	right	8	Blue
6	orange	3	BO	1	0	left	2	Blue
8	orange	11	BO	1	1	left	6	Blue
13	orange	1	BO	2	1	left	3	Blue
17	orange	18	BO	2	0	right	3	Blue
1	orange	13	BO	1	1	right	2	Orange
4	orange	18	BO	1	1	right	5	Orange
5	orange	9	BO	1	0	left	0	Orange
6	orange	3	BO	1	1	right	3	Orange
8	orange	11	BO	1	0	right	2	Orange
13	orange	1	BO	2	0	right	2	Orange
17	orange	18	BO	2	1	left	5	Orange
9	orange	8	YB	1	0	left	0	Blue
10	orange	6	YB	1	1	right	6	Blue
11	orange	12	YB	2	0	right	0	Blue
14	orange	14	YB	2	1	left	3	Blue
9	orange	8	YB	1	1	right	8	Yellow
10	orange	6	YB	1	0	left	1	Yellow
11	orange	12	YB	2	1	left	1	Yellow
14	orange	14	YB	2	0	right	0	Yellow
2	orange	12	YO	1	0	right	1	Orange
3	orange	14	YO	1	1	left	3	Orange
7	orange	1	YO	1	1	left	3	Orange
12	orange	11	YO	2	0	left	2	Orange
15	orange	9	YO	2	1	right	5	Orange
16	orange	8	YO	2	0	left	3	Orange
18	orange	13	YO	2	0	right	1	Orange
19	orange	3	YO	2	0	left	0	Orange
20	orange	6	YO	2	1	right	6	Orange
2	orange	12	YO	1	1	left	3	Yellow
3	orange	14	YO	1	0	right	2	Yellow
7	orange	1	YO	1	0	right	0	Yellow
12	orange	11	YO	2	1	right	3	Yellow
15	orange	9	YO	2	0	left	2	Yellow
16	orange	8	YO	2	1	right	5	Yellow
18	orange	13	YO	2	1	left	5	Yellow
19	orange	3	YO	2	1	right	4	Yellow
20	orange	6	YO	2	0	left	2	Yellow
1	yellow	19	BO	1	1	left	6	Blue
2	yellow	7	BO	1	1	right	6	Blue
5	yellow	17	BO	1	0	right	0	Blue
7	yellow	4	BO	1	1	right	5	Blue
12	yellow	16	BO	2	0	right	0	Blue
17	yellow	10	BO	2	1	right	6	Blue
18	yellow	5	BO	2	0	left	1	Blue
1	yellow	19	BO	1	0	right	2	Orange
2	yellow	7	BO	1	0	left	1	Orange
5	yellow	17	BO	1	1	left	5	Orange
7	yellow	4	BO	1	0	left	3	Orange
12	yellow	16	BO	2	1	left	3	Orange
17	yellow	10	BO	2	0	left	2	Orange
18	yellow	5	BO	2	1	right	2	Orange
3	yellow	2	YB	1	1	right	4	Blue
4	yellow	10	YB	1	0	right	0	Blue
8	yellow	16	YB	1	1	right	5	Blue
13	yellow	7	YB	2	1	left	4	Blue
14	yellow	17	YB	2	1	left	4	Blue
15	yellow	19	YB	2	0	right	3	Blue
16	yellow	15	YB	2	1	right	4	Blue
3	yellow	2	YB	1	0	left	1	Yellow
4	yellow	10	YB	1	1	left	6	Yellow
8	yellow	16	YB	1	0	left	3	Yellow
13	yellow	7	YB	2	0	right	3	Yellow
14	yellow	17	YB	2	0	right	2	Yellow
15	yellow	19	YB	2	1	left	5	Yellow
16	yellow	15	YB	2	0	left	3	Yellow
6	yellow	15	YO	1	0	left	1	Orange
9	yellow	5	YO	1	0	left	2	Orange
10	yellow	4	YO	2	1	right	3	Orange
11	yellow	2	YO	2	0	left	1	Orange
6	yellow	15	YO	1	1	right	7	Yellow
9	yellow	5	YO	1	1	right	6	Yellow
10	yellow	4	YO	2	0	left	4	Yellow
11	yellow	2	YO	2	1	right	7	Yellow

## Sheet: Female_strength_of_preference
fem_morph	fem_id	male_dyad	experiment	sop	abs_sop	totalvisits	rel_sop
Orange	1	YO	Chemical	-3	3	3	1
Orange	1	BO	Chemical	1	1	5	0.2		Note - For the SOP analysis in the paper, we ran log (x+1), where x = abs_sop
Orange	1	YO	Visual	3	3	3	1
Orange	1	BO	Visual	1	1	3	0.33
Yellow	2	YO	Chemical	4	4	6	0.67
Yellow	2	YB	Chemical	-3	3	5	0.6
Yellow	2	YO	Visual	4	4	4	1
Yellow	2	BO	Visual	0	0	4	0
Orange	3	YO	Chemical	8	8	8	1
Orange	3	BO	Chemical	-1	1	5	0.2
Orange	3	BO	Visual	-3	3	13	0.23
Orange	3	YB	Visual	-4	4	6	0.67
Yellow	4	YO	Chemical	-1	1	5	0.2
Yellow	4	BO	Chemical	1	1	9	0.11
Yellow	4	YO	Visual	0	0	2	0
Yellow	4	BO	Visual	-3	3	11	0.27
Yellow	5	YO	Chemical	4	4	8	0.5
Yellow	5	BO	Chemical	-1	1	3	0.33
Yellow	5	YB	Visual	1	1	13	0.08
Yellow	5	YB	Visual	0	0	10	0
Orange	6	YO	Chemical	-3	3	7	0.43
Orange	6	YB	Chemical	-5	5	7	0.71
Orange	6	BO	Visual	1	1	7	0.14
Orange	6	YB	Visual	3	3	7	0.43
Yellow	7	BO	Chemical	5	5	7	0.71
Yellow	7	YB	Chemical	-1	1	15	0.07
Yellow	7	YO	Visual	5	5	5	1
Yellow	7	BO	Visual	-5	5	13	0.38
Orange	8	YO	Chemical	2	2	8	0.25
Orange	8	YB	Chemical	8	8	8	1
Orange	8	YO	Visual	-2	2	8	0.25
Orange	8	BO	Visual	9	9	13	0.69
Orange	9	YO	Chemical	-3	3	7	0.43
Orange	9	BO	Chemical	8	8	8	1
Orange	9	YO	Visual	2	2	10	0.2
Orange	9	BO	Visual	-5	5	13	0.38
Yellow	10	BO	Chemical	2	2	14	0.14
Yellow	10	YB	Chemical	6	6	6	1
Yellow	10	YO	Visual	2	2	6	0.33
Yellow	10	BO	Visual	3	3	9	0.33
Orange	11	YO	Chemical	5	5	9	0.56
Orange	11	BO	Chemical	4	4	8	0.5
Orange	11	BO	Visual	-8	8	14	0.57
Orange	11	BO	Visual	-6	6	8	0.75
Orange	12	YO	Chemical	2	2	4	0.5
Orange	12	YB	Chemical	1	1	1	1
Orange	12	YO	Visual	5	5	13	0.38
Orange	12	BO	Visual	-5	5	5	1
Orange	13	YO	Chemical	7	7	9	0.78
Orange	13	BO	Chemical	-2	2	2	1
Orange	13	YO	Visual	-1	1	9	0.11
Orange	13	BO	Visual	-3	3	10	0.3
Orange	14	YO	Chemical	-1	1	5	0.2
Orange	14	YB	Chemical	-3	3	3	1
Orange	14	YO	Visual	5	5	11	0.45
Orange	14	YB	Visual	1	1	9	0.11
Yellow	15	YO	Chemical	4	4	8	0.5
Yellow	15	YB	Chemical	-1	1	7	0.14
Yellow	15	BO	Visual	-7	7	9	0.78
Yellow	15	YB	Visual	-3	3	3	1
Yellow	16	BO	Chemical	-3	3	3	1
Yellow	16	YB	Chemical	-2	2	8	0.25
Yellow	16	YB	Visual	2	2	12	0.17
Yellow	16	YB	Visual	1	1	1	1
Yellow	17	BO	Chemical	-5	5	5	1
Yellow	17	YB	Chemical	-2	2	6	0.33
Yellow	17	YO	Visual	-2	2	10	0.2
Yellow	17	YB	Visual	7	7	7	1
Orange	18	BO	Chemical	-4	4	6	0.67
Orange	18	BO	Chemical	-2	2	8	0.25
Orange	18	BO	Visual	-1	1	13	0.08
Orange	18	YB	Visual	-8	8	10	0.8
Yellow	19	BO	Chemical	4	4	8	0.5
Yellow	19	YB	Chemical	2	2	14	0.14
Yellow	19	YO	Visual	7	7	11	0.64
Yellow	19	YO	Visual	2	2	10	0.2

## Sheet: male_morphology
num	morph	svl	body_condition	dewlap_score	ventral_patch_size	ventral_colscore	ventral_uvscore
9	Blue	49.4	0.84	0.911542	187.9	1.28931	0.0212
10	Blue	47.5	0.19	0.926829	225.25	-0.346001	0.0212
11	Blue	48.4	0.05	1.4873	218.74	2.04731	0.2013
12	Blue	45.6	-0.15	0.342143	186.42	-1.35885	0.1682
13	Blue	49.9	-0.38	2.12314	224.71	1.1274	0.0212		Note - We natural log-transformed male data prior to analysis in the paper
16	Blue	46.5	0.1	1.3955	171.31	-0.847362	0.0212
21	Blue	45.2	0.11	1.0678	254.63	-0.81981	0.0212
26	Blue	45.6	-0.04	2.12996	160.87	1.97466	0.0212
29	Blue	46.5	0.2	1.14685	192.27	-0.479564	0.0212
1	Orange	47.9	0.06	0.605514	215.96	1.21384	0.0212
2	Orange	47.5	-0.09	-0.590798	205.14	1.45912	0.0212
5	Orange	44.7	0.16	-0.75777	200.1	0.769339	0.0878
7	Orange	46.1	-0.18	-1.08783	178.09	0.297611	0.03
14	Orange	45.6	0.06	-1.771	191.01	-2.14941	0.0212
15	Orange	45.6	-0.14	0.473489	180.8	-1.77729	0.0212
18	Orange	49.4	0.04	1.04904	193.58	-0.996015	0.0212
19	Orange	45.6	0.16	1.47788	157.73	0.538462	0.0212
22	Orange	44.7	-1.29	0.101998	163.87	2.29589	0.0212
25	Orange	47.5	0.09	0.88903	206.6	-0.685343	0.0197
27	Orange	46.1	0.02	-3.38933	149.86	-0.485642	0.1063
30	Orange	47.9	-0.35	-0.711574	178.31	-0.715988	0.0473
3	Yellow	47.5	-0.59	-2.44387	176.02	0.807876	0.0109
4	Yellow	47.5	-0.3	-1.615	171.79	1.39335	0.0212
8	Yellow	47.5	-0.1	1.40385	211.3	1.97552	0.0513
17	Yellow	46.5	0.1	-1.57692	188.48	0.57268	0.4262
20	Yellow	46.1	-0.18	-1.24307	175.97	-0.482176	0.0212
23	Yellow	46.1	0.64	-2.57981	212.41	-2.1185	0.0212
24	Yellow	43.4	-0.34	0.400116	164.56	0.875831	0.0212
28	Yellow	50.9	-0.08	-0.165023	180.98	1.45554	0.0212

## Sheet: FigS2_MaleDewlapRefl
morph	320.26	330.3	340.32	350.32	360.29	370.24	380.16	390.06	400.29	410.13	420.31	430.09	440.21	450.3	460.35	470.02	480.01	490.33	500.26	510.15	520.01	530.19	540.33	550.08	560.14	570.17	580.16	590.1	600.01	610.21	620.04	630.15	640.23	650.25	660.23	670.17	680.05	690.22	700.01
blue	-16.826	-9.568	-4.954	-3.154	2.481	0.618	3.314	7.249	10.114	14.84	24.598	28.436	33.692	36.406	39.007	40.098	43.936	46.868	48.128	50.476	52.841	55.164	54.54	50.652	44.376	39.974	34.444	30.27	28.292	26.198	23.078	22.23	18.187	16.522	16.143	12.603	12.033	8.451	8.978
blue	-16.486	-11.474	-8.811	-7.56	-2.165	-4.305	-1.488	2.868	6.94	14.884	27.5	31.893	36.375	37.96	38.835	38.628	40.919	42.869	44.549	48.499	52.809	57.812	60.868	60.767	57.521	52.768	43.331	34.603	28.081	22.855	17.443	15.299	10.646	8.426	7.581	3.925	3.453	-0.076	1.328
blue	-22.743	-19.251	-16.263	-14.444	-7.324	-10.065	-6.549	-1.947	1.152	5.924	15.99	18.379	22.352	23.207	23.863	23.14	25.591	27.676	27.957	30.909	34.641	39.308	42.792	43.973	43.302	40.954	34.24	28.406	25.149	22.451	18.605	17.981	13.964	12.029	12.334	8.578	8.627	4.233	5.903
blue	-8.482	-2.61	0.625	2.228	5.04	3.306	5.994	8.943	12.114	18.174	27.269	31.125	34.127	35.308	35.38	34.819	35.611	36.245	36.81	39.042	42.04	45.465	48.465	50.297	51.107	49.625	43.341	35.673	29.301	24.149	19.28	16.795	13.232	10.83	10.142	7.267	6.493	3.823	4.696
blue	-23.156	-16.252	-10.423	-8.149	-0.318	-2.897	0.908	6.759	10.397	16.212	27.235	29.408	32.936	33.792	34.407	33.702	37.207	40.396	41.985	46.05	50.37	55.59	58.161	56.548	51.403	45.896	37.25	30.175	26.378	22.79	18.058	16.754	11.733	9.18	8.961	4.628	4.33	-0.355	0.803
blue	-22.868	-19.947	-17.411	-15.381	-8.46	-11.325	-8.051	-3.972	-1.978	2.091	11.004	12.839	16.239	17.488	18.966	19.007	22.621	25.28	25.124	26.564	27.302	27.228	24.159	19.892	15.763	14.56	12.082	10.475	10.144	9.671	7.406	7.694	4.528	3.242	4.027	0.174	0.587	-3.206	-1.65
blue	-21.398	-17.849	-15.169	-12.891	-6.469	-9.081	-5.589	-0.913	2.591	8.483	19.671	22.805	26.468	27.782	28.73	28.469	31.323	33.597	34.131	37.07	39.877	43.365	45.631	45.681	43.978	41.087	34.208	27.812	23.834	20.088	15.153	13.735	9.042	6.604	6.207	2.038	1.507	-2.636	-1.878
blue	-20.514	-12.007	-5.668	-3.389	3.666	1.746	5.576	10.764	14.821	20.859	31.377	32.941	36.469	37.716	38.46	38.071	40.736	42.634	42.986	45.611	48.598	51.983	53.258	51.376	46.615	41.423	32.61	24.89	20.324	16.173	11.159	9.606	4.866	1.96	1.998	-2.401	-2.65	-6.838	-5.442
blue	-22.275	-18.593	-17.046	-14.784	-8.134	-10.414	-7.516	-2.824	0.387	6.646	19.931	26.918	34.582	37.68	39.725	40.043	43.718	46.49	47.247	49.728	51.95	53.873	52.284	47.694	40.965	35.946	28.817	23.18	19.671	16.429	11.93	10.401	6.016	3.396	3.632	-0.705	-0.772	-4.788	-3.366
blue	-18.234	-7.307	4.209	8.578	16.269	14.371	17.888	21.852	22.831	24.59	30.458	30.739	33.809	34.872	35.835	35.517	38.186	40.501	42.412	47.018	52.228	58.576	64.02	66.117	63.726	58.553	48.706	39.884	33.83	28.127	22.251	19.599	14.184	10.984	10.463	5.844	5.051	0.996	2.062
blue	-16.256	-11.951	-9.682	-7.847	-2.838	-4.939	-1.965	1.805	4.411	9.34	19.408	23.346	27.596	29.253	30.574	30.504	32.579	34.028	33.592	34.619	35.656	36.934	36.731	34.826	32.214	30.876	27.719	25.105	24.31	23.312	20.979	20.713	17.487	15.918	16.198	12.594	12.636	8.738	9.695
blue	-16.344	-19.025	-24.361	-19.275	-15.673	-13.407	-6.669	-9.575	-5.581	-0.91	2.233	7.97	19.642	23.99	29.028	30.599	32.038	32.072	36.255	38.471	39.719	42.702	45.256	47.761	47.019	41.9	35.069	29.489	22.391	17.877	15.468	13.102	9.595	8.116	4.255	2.464	2.377	-2.107	-1.578
blue	-23.896	-19.882	-16.557	-15.255	-7.675	-10.77	-7.653	-3.319	-1.285	2.645	11.463	13.124	16.705	18.526	20.299	20.863	24.077	26.121	25.183	26.349	27.877	30.298	31.384	31.138	31.128	33.31	32.434	31.702	31.092	29.09	24.487	23.083	17.791	15.097	14.617	9.881	9.363	4.233	5.349
blue	-18.536	-7.68	3.179	6.136	12.874	10.352	13.266	17.335	18.883	20.626	26.674	26.219	28.432	29.407	31.065	31.855	35.965	38.78	38.854	39.657	39.247	37.646	33.425	28.521	24.15	22.45	19.334	17.16	16.698	15.72	12.957	12.908	9.255	7.326	7.735	3.267	3.357	-0.95	0.228
blue	-17.121	-11.142	-7.938	-6.91	-1.143	-3.353	-0.953	2.357	4.545	8.529	17.006	19.328	23.089	24.772	26.437	27.409	31.985	35.928	38.015	41.009	43.575	44.607	40.357	32.267	22.87	17.637	12.509	9.471	8.243	6.942	4.1	4.026	0.686	-0.829	-0.315	-3.742	-3.727	-7.008	-5.542
blue	-22.244	-18.581	-16.071	-14.206	-7.682	-10.564	-7.344	-3.778	-2.071	1.177	9.386	11.594	15.908	18.467	21.009	22.307	26.4	28.861	28.92	30.989	32.963	35.354	36.221	35.961	34.845	33.839	30	26.375	24.489	22.53	19.832	19.499	16.177	14.943	15.337	12.173	12.761	9.125	10.829
orange	-18.825	-18.638	-17.518	-15.515	-10.065	-13.146	-10.49	-7.664	-6.969	-5.988	-1.205	-2.337	-1.034	-0.624	0.221	0.39	3.245	5.438	4.493	5.478	6.937	9.613	11.53	12.568	14.555	17.594	17.626	18.091	18.991	19.36	17.944	18.927	16.647	15.78	16.849	14.163	15.142	12.104	13.729
orange	-22.264	-20.189	-18.649	-16.603	-10.038	-12.987	-10.531	-6.956	-6.328	-4.94	0.709	-0.516	0.816	1.227	1.68	1.19	3.488	5.225	3.631	4.386	5.542	7.951	9.256	9.65	11.35	14.895	15.665	16.477	17.831	18.177	16.373	17.145	14.315	13.485	14.6	11.606	12.17	8.673	10.38
orange	-20.489	-19.887	-18.654	-17.129	-11.072	-13.803	-11.323	-8.439	-7.668	-6.345	-1.564	-2.659	-1.225	-0.518	0.588	1.045	4.12	6.432	5.52	6.588	8.203	10.832	12.588	13.36	14.778	17.603	17.581	17.548	18.599	19.003	17.928	18.795	16.624	15.751	16.442	13.557	13.778	10.657	12.204
orange	-20.921	-17.467	-14.636	-13.532	-7.122	-10.376	-8.026	-4.626	-3.953	-2.53	2.448	1.404	2.714	3.557	4.617	4.986	7.999	10.023	9.045	10.028	11.472	13.906	15.471	16.203	17.262	20.299	20.959	21.558	23.363	24.393	23.563	24.89	22.678	22.112	23.124	19.96	20.168	16.122	17.284
orange	-21.702	-20.094	-18.525	-16.852	-10.241	-13.434	-10.888	-7.639	-6.784	-5.686	-0.206	-1.263	0.137	0.882	1.761	1.762	4.441	6.385	5.039	5.795	7.114	9.637	11.206	11.897	13.347	16.52	17.055	17.585	19.005	19.942	18.607	19.783	17.228	16.576	17.554	14.834	15.528	12.088	14.053
orange	-19.37	-18.125	-16.642	-15.397	-9.47	-11.89	-9.719	-6.768	-6.329	-5.024	-0.403	-1.337	-0.204	0.34	0.922	0.529	2.44	4.011	2.537	3.041	3.93	6.025	7.09	7.542	9.063	12.386	13.483	14.874	17.105	18.744	18.353	19.899	18.39	18.527	20.4	17.872	18.942	16.42	18.069
orange	-16.34	-14.017	-12.735	-11.057	-5.88	-8.495	-6.228	-3.522	-2.747	-1.62	2.89	2.24	3.535	4.213	4.993	5.037	7.618	9.816	9.528	10.892	12.469	14.759	15.811	15.277	14.379	14.788	13.118	11.853	11.936	11.4	9.617	9.929	7.532	6.475	7.641	4.498	5.434	2.755	4.19
orange	-17.64	-13.894	-12.121	-10.282	-4.905	-7.761	-5.26	-2.712	-2.155	-0.678	4.467	3.905	5.602	7.517	10.753	14.666	23.244	29.447	31.96	34.843	36.888	38.664	37.564	34.014	30.072	28.806	25.974	24.586	24.685	24.456	22.584	22.72	19.424	18.154	18.617	15.429	15.608	11.867	13.638
yellow	-22.661	-22.142	-20.333	-18.686	-12.392	-15.55	-12.689	-9.357	-8.475	-6.957	-1.208	-2.146	-0.409	0.788	2.645	4.631	10.181	14.151	15.706	19.81	23.442	26.788	27.622	26.401	24.908	25.244	23.114	21.577	21.417	20.446	17.839	17.798	14.185	12.197	12.637	8.858	9.228	4.993	6.231
yellow	-18.357	-17.364	-16.66	-14.748	-9.448	-11.77	-9.536	-6.797	-5.905	-4.576	-0.119	-0.87	0.304	1.511	3.638	6.456	13.673	18.975	21.398	24.664	27.117	29.417	30.176	29.307	28.39	28.663	26.373	24.42	23.558	22.151	19.475	19.006	15.75	13.743	13.763	10.192	9.857	6.357	7.132
yellow	-16.885	-19.93	-26.012	-23.89	-22.352	-20.529	-13.2	-16.822	-13.282	-10.053	-9.057	-7.54	-1.305	-2.501	-0.759	0.094	2.539	5.348	14.49	18.899	21.016	24.747	27.51	30.327	30.856	29.224	28.308	29.284	26.788	25.703	25.448	23.986	21.42	20.776	16.903	15.145	15.519	10.696	11.025
yellow	-22.752	-21.844	-20.388	-18.772	-11.716	-15.257	-12.385	-8.836	-8.133	-6.638	-1.339	-2.436	-0.917	-0.089	1.35	2.855	8.746	13.346	14.712	17.693	20.194	23.105	24.314	23.622	22.997	24.202	22.716	21.851	22.217	21.835	19.498	19.761	16.199	14.927	15.565	11.945	12.255	8.532	10.17
yellow	-17.908	-17.279	-16.658	-14.942	-9.558	-12.102	-9.795	-7.109	-6.432	-5.23	-0.871	-1.624	-0.46	0.416	1.856	3.898	9.664	14.068	16.396	20.655	24.452	27.391	28.284	27.533	26.517	26.813	24.97	23.801	23.774	23.425	21.261	21.202	18.409	17.055	17.554	14.079	14.204	11.214	12.094
		Note - top row is wavelength (nm)

## Sheet: FigS2_MaleVentralRefl
morph	320.26	330.3	340.32	350.32	360.29	370.24	380.16	390.06	400.29	410.13	420.31	430.09	440.21	450.3	460.35	470.02	480.01	490.33	500.26	510.15	520.01	530.19	540.33	550.08	560.14	570.17	580.16	590.1	600.01	610.21	620.04	630.15	640.23	650.25	660.23	670.17	680.05	690.22	700.01
Blue	0	0	0	0	0	0	-2.985	1.34	4.746	11.46	24.925	29.388	34.099	35.83	36.953	36.819	40.919	44.869	47.878	52.632	56.581	61.188	63.133	60.253	51.992	42.606	31.006	23.203	19.329	16.037	11.949	11.369	7.282	5.266	5.436	1.21	1.719	-2.576	-0.879
Blue	0	0	0	0	0	0	9.274	12.329	15.715	21.315	30.132	32.529	35.143	35.752	36.234	36.127	37.618	39.511	41.628	45.567	49.381	52.794	55.22	55.556	52.908	47.386	37.741	28.799	22.66	18.245	13.98	12.428	9.104	7.105	7.151	4.291	3.945	1.526	2.273
Blue	0	0	0	0	0	0	12.481	19.012	24.805	33.259	46.331	48.835	52.516	53.444	54.254	53.629	58.399	63.151	66.576	71.867	76.718	81.04	79.56	72.146	59.284	47.697	35.718	27.275	22.662	18.694	13.535	12.457	7.591	4.832	4.919	0.191	-0.051	-4.341	-2.473
Blue	0	0	0	0	0	0	-1.393	4.103	9.647	19.769	37.476	43.413	49.006	50.788	52.079	51.965	57.258	62.294	65.908	71.3	76.685	82.412	81.654	73.212	59.017	47.212	35.37	27.086	22.174	17.927	12.581	11.065	5.742	2.932	3.022	-1.686	-1.759	-6.55	-5.005
Blue	0	0	0	0	0	0	5.209	9.766	12.484	16.97	26.147	27.067	29.686	30.72	31.834	31.487	34.672	37.128	37.636	40.686	43.837	47.2	48.121	46.572	43.693	41.157	34.045	26.914	21.672	16.693	11.058	9.395	4.483	1.713	2.076	-2.577	-2.902	-6.844	-5.255
Blue	0	0	0	0	0	0	6.196	10.318	13.58	20.369	33.653	38.794	43.828	45.57	46.683	46.975	51.543	56.083	59.07	63.343	67.157	69.763	64.641	54.21	41.328	33.15	25.641	20.535	17.933	15.65	11.934	11.374	7.321	5.33	5.556	1.799	1.499	-1.874	-0.758
Blue	0	0	0	0	0	0	-1.828	2.997	6.399	12.176	22.956	25.045	28.428	30.106	32.061	33.72	39.711	44.286	45.885	48.261	49.171	47.72	41.077	32.762	24.404	19.796	14.715	11.524	10.14	8.578	5.589	5.441	1.884	0.308	1.262	-2.912	-2.269	-6.046	-4.344
Blue	0	0	0	0	0	0	-3.24	0.637	3.169	7.805	17.711	19.04	21.739	22.88	23.887	24.537	28.7	32.438	33.714	35.818	37.317	38.346	35.811	30.161	22.892	18.223	13.144	9.99	8.846	7.591	4.8	4.763	1.427	-0.23	0.687	-2.927	-2.789	-6.13	-4.349
Blue	0	0	0	0	0	0	-1.266	3.606	7.479	14.973	29.166	33.591	38.484	41.457	45.102	47.757	53.728	56.701	56.286	55.678	51.37	44.549	35.007	26.57	19.505	16.571	12.529	9.937	9.132	7.998	4.926	5.156	1.426	-0.419	0.414	-3.223	-2.991	-6.789	-4.872
Blue	0	0	0	0	0	0	2.273	7.008	11.447	18.625	30.955	33.435	37.005	38.06	39.037	38.906	42.918	46.781	48.984	52.725	56.257	60.089	60.845	56.457	46.859	37.958	28.381	21.524	18.067	14.734	10.54	9.435	5.027	2.6	2.848	-1.346	-1.552	-5.116	-3.744
Blue	0	0	0	0	0	0	0.175	4.204	6.925	11.858	20.939	22.424	25.273	26.652	29.021	30.658	35.402	38.335	38.243	37.73	35.756	31.627	24.95	18.35	12.872	10.979	8.015	6.102	5.962	5.19	2.898	3.352	0.105	-0.742	-0.145	-3.497	-3.201	-6.502	-4.888
Blue	0	0	0	0	0	0	-3.075	1.305	4.602	12.154	27.801	34.264	39.878	41.796	43.445	44.435	49.186	53.078	54.343	56.23	56.512	54.041	46.326	37.315	28.184	23.252	17.52	13.76	12.201	10.347	7.343	7.025	3.108	1.292	1.742	-2.143	-1.957	-5.382	-4.175
Blue	0	0	0	0	0	0	-1.881	2.414	5.656	12.086	25.648	30.481	35.351	37.213	38.533	38.481	41.62	44.487	47.367	53.035	57.77	62.905	66.63	67.07	62.29	52.379	38.281	27.708	21.834	17.568	12.973	11.598	7.355	5.096	4.91	1.053	1.173	-2.645	-1.363
Blue	0	0	0	0	0	0	10.335	14.134	16.214	19.396	26.607	27.18	29.88	30.727	31.347	31.072	34.785	38.211	40.308	43.826	47.279	50.982	50.735	45.432	37.183	30.99	24.337	19.544	17.501	15.205	11.588	11.036	7.302	5.466	5.684	1.93	1.788	-1.86	-0.397
Blue	0	0	0	0	0	0	0.539	4.343	7.056	11.972	21.286	24.106	27.663	29.647	32.017	33.846	39.202	43.254	45.006	46.937	47.278	45.375	39.257	31.419	23.463	18.828	14.007	10.689	9.25	7.747	5.091	4.661	1.591	-0.045	0.432	-2.786	-2.682	-5.768	-4.487
Blue	0	0	0	0	0	0	6.063	9.804	12.155	16.924	26.056	28.374	31.428	32.512	33.49	33.805	37.295	39.976	41.241	43.415	44.678	45.037	42.401	37.274	30.382	25.684	20.406	16.795	15.105	13.299	10.701	10.369	7.195	5.424	5.908	2.482	2.722	-0.642	0.975
Orange	0	0	0	0	0	0	-0.597	3.714	7.599	14.558	27.991	32.321	36.776	38.591	40.99	43.487	49.771	54.081	55.492	56.964	55.252	49.966	40.128	30.369	21.613	17.437	13.077	10.486	9.541	8.32	5.78	5.68	2.471	0.967	1.519	-1.748	-1.759	-4.753	-3.282
Orange	0	0	0	0	0	0	-4.161	0.121	3.074	8.861	20.849	25.681	30.761	33.262	34.953	35.328	38.546	40.699	41.443	44.253	47.222	50.179	50.996	49.35	45.981	42.313	34.79	27.593	22.521	18.147	13.425	11.885	7.443	5.227	5.015	1.377	0.914	-2.917	-1.501
Orange	0	0	0	0	0	0	7.492	12.156	15.801	22.543	34.318	36.873	40.172	41.225	42.19	41.863	45.265	48.384	50.718	55.097	59.231	63.241	64.772	62.981	57.979	52.335	42.501	33.742	28.255	23.606	18.26	16.563	11.878	9.318	9.136	4.855	4.802	0.861	2.247
Orange	0	0	0	0	0	0	0.63	5.083	8.336	15.05	28.517	33.615	38.76	40.59	41.888	41.712	44.929	47.933	50.154	54.367	57.854	61.439	62.767	61.029	55.3	47.529	35.99	26.536	20.99	16.843	12.365	10.826	6.654	4.448	4.388	0.26	0.551	-3.179	-1.787
Orange	0	0	0	0	0	0	-0.517	3.632	7.043	12.41	23.558	26.338	30.04	31.48	32.668	33.142	37.56	41.388	43.531	46.707	48.943	50.655	48.959	43.368	34.777	27.665	19.908	14.747	12.344	10.208	6.879	6.371	2.682	0.847	1.286	-2.201	-2.338	-5.587	-3.963
Orange	0	0	0	0	0	0	-0.468	3.914	8.257	15.976	30.788	36.349	41.447	42.955	43.929	43.519	47.337	50.863	53.013	56.674	60.296	64.487	65.121	60.031	50.029	40.479	30.27	22.887	19.023	15.72	11.457	10.216	5.859	3.658	3.619	-0.553	-0.404	-4.529	-3.29
Orange	0	0	0	0	0	0	2.798	6.034	8.099	11.737	19.983	21.539	24.144	24.985	25.822	25.848	28.686	31.106	31.686	33.427	35.028	36.695	36.006	32.685	27.593	24.388	20.006	17.193	16.343	15.192	12.843	12.922	9.97	8.945	9.168	6.323	6.454	3.629	4.97
Orange	0	0	0	0	0	0	-0.348	3.052	4.978	9.371	18.541	21.996	26.115	28.006	29.876	31.145	35.971	40.031	42.435	45.264	47.017	48.06	45.561	39.311	30.244	23.266	16.815	12.127	10.254	8.302	5.252	4.782	1.688	0.021	0.762	-2.697	-2.562	-5.631	-3.842
Yellow	0	0	0	0	0	0	0	-1.764	0.589	5.513	16.272	18.642	22.388	23.837	25.199	25.122	28.839	31.753	32.398	35.193	37.68	40.096	40.225	38	34.055	31.151	24.544	19.288	16.647	14.037	10.074	9.541	5.425	3.328	4.206	-0.417	-0.235	-4.686	-3.208
Yellow	0	0	0	0	0	0	0	-0.633	2.538	8.516	21.58	26.062	31.104	33.291	35.504	36.946	42.959	47.25	49.003	52.041	54.365	55.865	52.806	46.316	38.129	32.822	26.155	21.008	18.542	15.782	11.736	10.964	6.77	4.589	4.723	0.718	0.786	-3.569	-1.628
Yellow	0	0	0	0	0	0	0	0.654	3.181	8.722	21.128	25.078	29.738	31.72	34.266	36.349	43.012	48.121	50.336	52.83	53.401	51.212	44.08	35.4	26.744	22.061	17.113	13.651	12.48	10.934	7.991	7.867	4.408	2.966	3.114	-0.279	-0.033	-3.727	-1.603
Yellow	0	0	0	0	0	0	0	7.279	9.689	13.952	22.645	24.56	27.548	28.588	29.631	30.547	34.322	37.437	38.808	41.047	42.373	42.31	38.888	33.725	27.972	24.281	19.911	16.967	15.648	14.469	11.943	11.986	9.118	7.699	8.146	5.369	5.476	2.617	3.824
Yellow	0	0	0	0	0	0	0	-1.594	1.388	7.56	19.659	24.58	29.667	31.868	33.826	34.565	38.883	42.699	45.353	49.136	51.905	54.591	54.868	51.675	44.545	36.833	27.307	20.19	16.015	12.356	8.169	6.927	3.135	0.861	0.776	-2.746	-2.765	-6.651	-5.215
		Note - top row is wavelength (nm)
